# Supplementary material for: UV-Vis Spectroscopy, Electrochemical and DFT Study of Tris(β-diketonato)iron(III) Complexes with Application in DSSC: Role of Aromatic Thienyl Groups
Source: Molecules. 2022 Jun 10;27(12):3743. doi: 10.3390/molecules27123743 (PMC9227534; doi:10.3390/molecules27123743)
Supplement: Supplementary file 1 [file molecules-27-03743-s001.zip]

Archive with 1 entries (1 files):
- molecules-1741028-supplementary.pdf
